# Supplementary material for: Tailoring Zinc Anode Interface with a Lard Derivative Coating for High-Performance Aqueous Batteries
Source: Materials (Basel). 2026 Jul 13;19(14):3009. doi: 10.3390/ma19143009 (PMC13412483; doi:10.3390/ma19143009)
Supplement: Supplementary file 1 [file materials-19-03009-s001.zip]

Archive with 1 entries (1 files):
- materials-4384777-supplementary.pdf
